# Supplementary material for: Ni2Sr(PO4)2·2H2O
Source: Acta Crystallogr Sect E Struct Rep Online. 2010 Nov 27;66(Pt 12):i86–7. doi: 10.1107/S1600536810045113 (PMC3011770; doi:10.1107/S1600536810045113)
Supplement: Supplementary file 1 [file e-66-00i86-sup1.cif]

##############################################################################
###                                                                        ###
###        Electronic paper (Acta Crystallographica Section E)             ###
###                                                                        ###
##############################################################################
#                                                                            #
# This CIF contains the data in a paper accepted for publication in Acta     #
# Crystallographica Section E. It conforms to the requirements of Notes      #
# for Authors for Section E, and has been peer reviewed under the auspices   #
# of the IUCr Commission on Journals.                                        #
#                                                                            #
# Full details of the Crystallographic Information File format               #
# are given in the paper "The Crystallographic Information File (CIF):       #
# a New Standard Archive File for Crystallography" by S. R. Hall, F. H.      #
# Allen and I. D. Brown [Acta Cryst. (1991), A47, 655-685].                  #
#                                                                            #
# The current version of the core CIF dictionary is obtainable from          #
# ftp://ftp.iucr.org/pub/cif_core.dic. The current version number is 2.4.    #
#                                                                            #
# Software is freely available for graphical display of the structure(s) in  #
# this CIF.  For information consult the CIF home page http://www.iucr.org/  #
# cif/home.html                                                              #
#                                                                            #
# This file may be used for bona fide research purposes within the           #
# scientific community so long as proper attribution is given to the journal # 
# article from which it was obtained.                                        #
#                                                                            #
##############################################################################
                                             
data_I
_audit_creation_method     SHELXL-97
_chemical_name_systematic
;
dinickel(II) strontium bis[orthophosphate(V)] dihydrate
;
_chemical_name_common     ?
_chemical_formula_moiety     ?
_chemical_formula_sum     'H4 Ni2 O10 P2 Sr'
_chemical_formula_structural     'Sr Ni2 (P O4)2 (H2 O)2'
_chemical_formula_iupac     'Ni2 Sr (P O4)2, 2H2 O'
_chemical_formula_weight     431.01
_chemical_melting_point     ?
_symmetry_cell_setting     monoclinic
_symmetry_space_group_name_H-M     'C 2/m'
_symmetry_space_group_name_Hall     '-C 2y'
loop_
    _symmetry_equiv_pos_as_xyz
    'x, y, z'
    '-x, y, -z'
    'x+1/2, y+1/2, z'
    '-x+1/2, y+1/2, -z'
    '-x, -y, -z'
    'x, -y, z'
    '-x+1/2, -y+1/2, -z'
    'x+1/2, -y+1/2, z'
_cell_length_a     8.8877(3)
_cell_length_b     6.0457(3)
_cell_length_c     7.3776(3)
_cell_angle_alpha     90.00
_cell_angle_beta     114.173(2)
_cell_angle_gamma     90.00
_cell_volume     361.66(3)
_cell_formula_units_Z     2
_cell_measurement_reflns_used     454
_cell_measurement_theta_min     3.03
_cell_measurement_theta_max     27.43
_cell_measurement_temperature     296(2)
_exptl_crystal_description     parallelepiped
_exptl_crystal_colour     'pale green'
_exptl_crystal_size_max     0.20
_exptl_crystal_size_mid     0.10
_exptl_crystal_size_min     0.07
_exptl_crystal_density_diffrn     3.958
_exptl_crystal_density_meas     ?
_exptl_crystal_density_method     'not measured'
_exptl_crystal_F_000     416
_exptl_absorpt_coefficient_mu     12.989
_exptl_absorpt_correction_type     multi-scan
_exptl_absorpt_process_details     '(SADABS; Bruker, 2005)'
_exptl_absorpt_correction_T_min     0.229
_exptl_absorpt_correction_T_max     0.403
_exptl_special_details
;
;
_diffrn_ambient_temperature     296(2)
_diffrn_radiation_type     MoK\a
_diffrn_radiation_wavelength     0.71073
_diffrn_radiation_source     'fine-focus sealed tube'
_diffrn_radiation_monochromator     graphite
_diffrn_measurement_device_type     'Bruker APEXII'
_diffrn_measurement_method     '\f and \w scans'
_diffrn_detector_area_resol_mean     ?
_diffrn_reflns_number     2376
_diffrn_reflns_av_R_equivalents     0.0281
_diffrn_reflns_av_sigmaI/netI     0.0205
_diffrn_reflns_theta_min     3.03
_diffrn_reflns_theta_max     27.43
_diffrn_reflns_theta_full     27.43
_diffrn_measured_fraction_theta_max     1.000
_diffrn_measured_fraction_theta_full     1.000
_diffrn_reflns_limit_h_min     -11
_diffrn_reflns_limit_h_max     11
_diffrn_reflns_limit_k_min     -7
_diffrn_reflns_limit_k_max     7
_diffrn_reflns_limit_l_min     -9
_diffrn_reflns_limit_l_max     9
_diffrn_standards_number     0
_diffrn_standards_interval_count     .
_diffrn_standards_interval_time     .
_diffrn_standards_decay_%     ?
_refine_special_details
;
Refinement of <i>F</i>^2^ against ALL reflections. The weighted <i>R</i>-factor
<i>wR</i> and goodness of fit <i>S</i> are based on <i>F</i>^2^, conventional
<i>R</i>-factors <i>R</i> are based on <i>F</i>, with <i>F</i> set to zero for
negative <i>F</i>^2^. The threshold expression of <i>F</i>^2^ >
\s(<i>F</i>^2^) is used only for calculating <i>R</i>-factors(gt) <i>etc</i>.
and is not relevant to the choice of reflections for refinement.
<i>R</i>-factors based on <i>F</i>^2^ are statistically about twice as large
as those based on <i>F</i>, and <i>R</i>- factors based on ALL data will be
even larger.
;
_reflns_number_total     454
_reflns_number_gt     439
_reflns_threshold_expression     I>2\s(I)
_refine_ls_structure_factor_coef     Fsqd
_refine_ls_matrix_type     full
_refine_ls_R_factor_all     0.0203
_refine_ls_R_factor_gt     0.0194
_refine_ls_wR_factor_gt     0.0512
_refine_ls_wR_factor_ref     0.0515
_refine_ls_goodness_of_fit_ref     1.123
_refine_ls_restrained_S_all     1.119
_refine_ls_number_reflns     454
_refine_ls_number_parameters     49
_refine_ls_number_restraints     3
_refine_ls_hydrogen_treatment     mixed
_refine_ls_weighting_scheme     calc
_refine_ls_weighting_details
         'calc w=1/[\s^2^(Fo^2^)+(0.0243P)^2^+1.4658P] where P=(Fo^2^+2Fc^2^)/3'
_atom_sites_solution_hydrogens     geom
_atom_sites_solution_primary     direct
_atom_sites_solution_secondary     difmap
_refine_ls_shift/su_max     0.000
_refine_ls_shift/su_mean     0.000
_refine_diff_density_max     0.409
_refine_diff_density_min     -0.685
_refine_ls_extinction_method     none
_refine_ls_extinction_coef     ?
loop_
    _atom_type_symbol
    _atom_type_description
    _atom_type_scat_dispersion_real
    _atom_type_scat_dispersion_imag
    _atom_type_scat_source
    'O' 'O' 0.0106 0.0060
                         'International Tables Vol C Tables 4.2.6.8 and 6.1.1.4'
    'P' 'P' 0.1023 0.0942
                         'International Tables Vol C Tables 4.2.6.8 and 6.1.1.4'
    'Ni' 'Ni' 0.3393 1.1124
                         'International Tables Vol C Tables 4.2.6.8 and 6.1.1.4'
    'Sr' 'Sr' -1.5307 3.2498
                         'International Tables Vol C Tables 4.2.6.8 and 6.1.1.4'
    'H' 'H' 0.0000 0.0000
                         'International Tables Vol C Tables 4.2.6.8 and 6.1.1.4'
_computing_data_collection     'APEX2 (Bruker, 2005)'
_computing_cell_refinement     'SAINT (Bruker, 2005)'
_computing_data_reduction     'SAINT (Bruker, 2005)'
_computing_structure_solution     'SHELXS97 (Sheldrick, 2008)'
_computing_structure_refinement     'SHELXL97 (Sheldrick, 2008)'
_computing_molecular_graphics
           'ORTEP-3 for Windows (Farrugia,1997) and DIAMOND (Brandenburg, 2006)'
_computing_publication_material     'WinGX (Farrugia, 1999)'
loop_
    _atom_site_type_symbol
    _atom_site_label
    _atom_site_fract_x
    _atom_site_fract_y
    _atom_site_fract_z
    _atom_site_U_iso_or_equiv
    _atom_site_adp_type
    _atom_site_calc_flag
    _atom_site_refinement_flags
    _atom_site_occupancy
    _atom_site_disorder_assembly
    _atom_site_disorder_group
    Sr Sr1 0.5000 0.5000 0.0000 0.01385(17) Uani d S 1 . .
    Ni Ni1 0.7500 0.7500 0.5000 0.00948(17) Uani d S 1 . .
    P P1 0.91308(11) 0.5000 0.22145(14) 0.0053(2) Uani d S 1 . .
    O O1 1.0211(2) 0.7094(3) 0.2739(3) 0.0110(4) Uani d . 1 . .
    O O2 0.7975(3) 0.5000 0.0027(4) 0.0143(6) Uani d S 1 . .
    O O3 0.7992(3) 0.5000 0.3363(4) 0.0084(5) Uani d S 1 . .
    O O4 0.6779(3) 0.5000 0.6298(4) 0.0128(6) Uani d SD 1 . .
    H H1 0.577(4) 0.5000 0.610(13) 0.15(4) Uiso d SD 1 . .
    H H2 0.730(10) 0.5000 0.755(4) 0.15(4) Uiso d SD 1 . .
loop_
    _atom_site_aniso_label
    _atom_site_aniso_U_11
    _atom_site_aniso_U_22
    _atom_site_aniso_U_33
    _atom_site_aniso_U_12
    _atom_site_aniso_U_13
    _atom_site_aniso_U_23
    Sr1 0.0089(3) 0.0253(3) 0.0071(3) 0.000 0.00297(19) 0.000
    Ni1 0.0100(3) 0.0095(3) 0.0083(3) 0.00375(18) 0.00307(19) 0.00014(19)
    P1 0.0045(4) 0.0055(5) 0.0059(5) 0.000 0.0020(3) 0.000
    O1 0.0090(9) 0.0104(10) 0.0116(10) -0.0040(8) 0.0021(7) 0.0013(8)
    O2 0.0100(13) 0.0226(17) 0.0080(15) 0.000 0.0014(11) 0.000
    O3 0.0084(12) 0.0086(14) 0.0107(13) 0.000 0.0066(10) 0.000
    O4 0.0076(13) 0.0211(17) 0.0107(14) 0.000 0.0047(11) 0.000
_geom_special_details
;
All e.s.d.'s (except the e.s.d. in the dihedral angle between two l.s. planes)
are estimated using the full covariance matrix. The cell e.s.d.'s are taken
into account individually in the estimation of e.s.d.'s in distances, angles
and torsion angles; correlations between e.s.d.'s in cell parameters are only
used when they are defined by crystal symmetry. An approximate (isotropic)
treatment of cell e.s.d.'s is used for estimating e.s.d.'s involving l.s.
planes.
;
loop_
    _geom_bond_atom_site_label_1
    _geom_bond_atom_site_label_2
    _geom_bond_site_symmetry_2
    _geom_bond_distance
    _geom_bond_publ_flag
    Sr1 O1 8_465 2.626(2) y
    Sr1 O1 4_645 2.626(2) ?
    Sr1 O1 7_665 2.626(2) ?
    Sr1 O1 3_445 2.626(2) ?
    Sr1 O2 5_665 2.636(3) ?
    Sr1 O2 . 2.636(3) y
    Sr1 O3 . 2.797(3) y
    Sr1 O3 5_665 2.797(3) ?
    Ni1 O4 7_666 2.0285(19) ?
    Ni1 O4 . 2.0285(19) y
    Ni1 O1 8_465 2.0499(19) ?
    Ni1 O1 2_756 2.0499(19) y
    Ni1 O3 7_666 2.0895(18) ?
    Ni1 O3 . 2.0895(18) y
    P1 O2 . 1.517(3) y
    P1 O1 6_565 1.539(2) ?
    P1 O1 . 1.539(2) y
    P1 O3 . 1.564(3) y
    O4 H1 . 0.85(5) ?
    O4 H2 . 0.85(5) ?
loop_
    _geom_angle_atom_site_label_1
    _geom_angle_atom_site_label_2
    _geom_angle_atom_site_label_3
    _geom_angle_site_symmetry_1
    _geom_angle_site_symmetry_3
    _geom_angle
    _geom_angle_publ_flag
    O1 Sr1 O1 8_465 4_645 180.0 ?
    O1 Sr1 O1 8_465 7_665 96.00(9) ?
    O1 Sr1 O1 4_645 7_665 84.00(9) ?
    O1 Sr1 O1 8_465 3_445 84.00(9) ?
    O1 Sr1 O1 4_645 3_445 96.00(9) ?
    O1 Sr1 O1 7_665 3_445 180.00(7) ?
    O1 Sr1 O2 8_465 5_665 76.18(6) ?
    O1 Sr1 O2 4_645 5_665 103.82(6) ?
    O1 Sr1 O2 7_665 5_665 103.82(6) ?
    O1 Sr1 O2 3_445 5_665 76.18(6) ?
    O1 Sr1 O2 8_465 . 103.82(6) ?
    O1 Sr1 O2 4_645 . 76.18(6) ?
    O1 Sr1 O2 7_665 . 76.18(6) ?
    O1 Sr1 O2 3_445 . 103.82(6) ?
    O2 Sr1 O2 5_665 . 180.0 ?
    O1 Sr1 O3 8_465 . 64.85(6) ?
    O1 Sr1 O3 4_645 . 115.15(6) ?
    O1 Sr1 O3 7_665 . 115.15(6) ?
    O1 Sr1 O3 3_445 . 64.85(6) ?
    O2 Sr1 O3 5_665 . 126.37(8) ?
    O2 Sr1 O3 . . 53.63(8) ?
    O1 Sr1 O3 8_465 5_665 115.15(6) ?
    O1 Sr1 O3 4_645 5_665 64.85(6) ?
    O1 Sr1 O3 7_665 5_665 64.85(6) ?
    O1 Sr1 O3 3_445 5_665 115.15(6) ?
    O2 Sr1 O3 5_665 5_665 53.63(8) ?
    O2 Sr1 O3 . 5_665 126.37(8) ?
    O3 Sr1 O3 . 5_665 180.00(9) ?
    O4 Ni1 O4 7_666 . 180.0 ?
    O4 Ni1 O1 7_666 8_465 85.80(10) ?
    O4 Ni1 O1 . 8_465 94.20(10) ?
    O4 Ni1 O1 7_666 2_756 94.20(10) ?
    O4 Ni1 O1 . 2_756 85.80(10) ?
    O1 Ni1 O1 8_465 2_756 180.0 ?
    O4 Ni1 O3 7_666 7_666 85.13(8) ?
    O4 Ni1 O3 . 7_666 94.87(8) ?
    O1 Ni1 O3 8_465 7_666 90.62(9) ?
    O1 Ni1 O3 2_756 7_666 89.38(9) ?
    O4 Ni1 O3 7_666 . 94.87(8) ?
    O4 Ni1 O3 . . 85.13(8) ?
    O1 Ni1 O3 8_465 . 89.38(10) ?
    O1 Ni1 O3 2_756 . 90.62(9) ?
    O3 Ni1 O3 7_666 . 180.0 ?
    O2 P1 O1 . 6_565 110.38(10) ?
    O2 P1 O1 . . 110.38(10) ?
    O1 P1 O1 6_565 . 110.64(16) ?
    O2 P1 O3 . . 105.67(16) ?
    O1 P1 O3 6_565 . 109.83(10) ?
    O1 P1 O3 . . 109.83(10) ?
    P1 O1 Ni1 . 2_756 127.73(12) ?
    P1 O1 Sr1 . 3 121.08(11) ?
    Ni1 O1 Sr1 2_756 3 106.29(8) ?
    P1 O2 Sr1 . . 104.37(14) ?
    P1 O3 Ni1 . . 130.42(7) ?
    P1 O3 Ni1 . 4_646 130.42(7) ?
    Ni1 O3 Ni1 . 4_646 92.66(11) ?
    P1 O3 Sr1 . . 96.33(13) ?
    Ni1 O3 Sr1 . . 99.48(8) ?
    Ni1 O3 Sr1 4_646 . 99.48(8) ?
    Ni1 O4 Ni1 4_646 . 96.34(12) ?
    Ni1 O4 H1 4_646 . 116(3) ?
    Ni1 O4 H1 . . 116(3) ?
    Ni1 O4 H2 4_646 . 112(4) ?
    Ni1 O4 H2 . . 112(4) ?
    H1 O4 H2 . . 105(8) ?
loop_
    _geom_hbond_atom_site_label_D
    _geom_hbond_atom_site_label_H
    _geom_hbond_atom_site_label_A
    _geom_hbond_site_symmetry_A
    _geom_hbond_distance_DH
    _geom_hbond_distance_HA
    _geom_hbond_distance_DA
    _geom_hbond_angle_DHA
    _geom_hbond_publ_flag
    O4 H1 O4 5_666 0.85(6) 2.23(7) 2.951(4) 143(7) y
    O4 H1 O1 7_666 0.85(6) 2.28(4) 2.784(3) 118(4) y
    O4 H1 O1 4_646 0.85(6) 2.28(4) 2.784(3) 118(4) y
    O4 H2 O2 1_556 0.85(3) 1.67(3) 2.511(4) 169(9) y
data_global
_journal_date_recd_electronic     2010-10-19
_journal_date_accepted     2010-11-03
_journal_name_full     'Acta Crystallographica, Section E'
_journal_year     2010
_journal_volume     66
_journal_issue     12
_journal_page_first     i86
_journal_page_last     i87
_journal_paper_category     QI
_journal_coeditor_code     WM2418
_publ_contact_author_name     'Mohamed  Saadi'
_publ_contact_author_address
;
Laboratoire de Chimie du Solide Appliqu\'ee,
Facult\'e des Sciences, Universit\'e Mohammed V-Agdal
Avenue Ibn Battouta, B.P. 1014, Rabat, Maroc
;
_publ_contact_author_email     'mohamedsaadi82@gmail.com'
_publ_contact_author_fax     '212 537 77 54 40'
_publ_contact_author_phone     '212 537 77 54 40'
_publ_section_title
;
Ni~2~Sr(PO~4~)~2~.2H~2~O
;
loop_
    _publ_author_name
    _publ_author_address
    'Assani, Abderrazzak'
;
Laboratoire de Chimie du Solide Appliqu\'ee,
Facult\'e des Sciences, Universit\'e Mohammed V-Agdal
Avenue Ibn Battouta, BP 1014, Rabat, Morocco
;
    'Saadi, Mohamed'
;
Laboratoire de Chimie du Solide Appliqu\'ee,
Facult\'e des Sciences, Universit\'e Mohammed V-Agdal
Avenue Ibn Battouta, BP 1014, Rabat, Morocco
;
    'Zriouil, Mohammed'
;
Laboratoire de Chimie du Solide Appliqu\'ee,
Facult\'e des Sciences, Universit\'e Mohammed V-Agdal
Avenue Ibn Battouta, BP 1014, Rabat, Morocco
;
    'El Ammari, Lahcen'
;
Laboratoire de Chimie du Solide Appliqu\'ee,
Facult\'e des Sciences, Universit\'e Mohammed V-Agdal
Avenue Ibn Battouta, BP 1014, Rabat, Morocco
;
