# Supplementary material for: Ni2Sr(PO4)2·2H2O
Source: Acta Crystallogr Sect E Struct Rep Online. 2010 Nov 27;66(Pt 12):i86–7. doi: 10.1107/S1600536810045113 (PMC3011770; doi:10.1107/S1600536810045113)
Supplement: Supplementary file 2 [file e-66-00i86-Isup2.hkl]

# 
# h,k,l, Fc-squared, Fo-squared, sigma(Fo-squared) and status flag 
# 
data_I
_shelx_title ' EL_ASSA542a in C2/m' 
_shelx_refln_list_code          4 
_shelx_F_calc_maximum      201.44 
_exptl_crystal_F_000       416.00 
_reflns_d_resolution_high  0.7713 
 
loop_ 
 _symmetry_equiv_pos_as_xyz 
 'x, y, z' 
 '-x, y, -z' 
 'x+1/2, y+1/2, z' 
 '-x+1/2, y+1/2, -z' 
 '-x, -y, -z' 
 'x, -y, z' 
 '-x+1/2, -y+1/2, -z' 
 'x+1/2, -y+1/2, z' 
 
_cell_length_a     8.8877 
_cell_length_b     6.0457 
_cell_length_c     7.3776 
_cell_angle_alpha  90.000 
_cell_angle_beta  114.173 
_cell_angle_gamma  90.000 
 
_shelx_F_squared_multiplier     1.000 
 
loop_ 
 _refln_index_h 
 _refln_index_k 
 _refln_index_l 
 _refln_F_squared_calc 
 _refln_F_squared_meas 
 _refln_F_squared_sigma 
 _refln_observed_status 
   2   0   0      588.04      504.42     10.64 o 
   4   0   0    22596.43    23986.93    598.95 o 
   6   0   0      293.12      297.07     14.33 o 
   8   0   0     3179.58     3399.05    129.35 o 
  10   0   0      443.40      429.90     22.45 o 
   1   1   0       54.30       51.57      2.40 o 
   3   1   0     3556.96     3664.18     55.53 o 
   5   1   0     2709.64     2867.04     43.85 o 
   7   1   0     4672.51     4657.82     76.64 o 
   9   1   0      168.69      200.89     21.83 o 
   0   2   0     1744.87     1897.72     41.20 o 
   2   2   0     5497.82     4568.09     51.82 o 
   4   2   0     3961.79     4113.31     58.11 o 
   6   2   0     4224.31     4208.37     65.70 o 
   8   2   0     2055.96     2020.48     69.20 o 
  10   2   0     5781.27     5772.90    125.26 o 
   1   3   0     1376.74     1475.60     18.81 o 
   3   3   0     5375.89     5579.78     64.20 o 
   5   3   0     3298.35     3481.17     56.17 o 
   7   3   0     4892.61     4913.70    134.55 o 
   9   3   0      101.74       90.87     14.62 o 
   0   4   0    35743.24    34623.88    589.28 o 
   2   4   0      745.88      755.61     15.21 o 
   4   4   0     7208.89     7233.52     88.31 o 
   6   4   0      628.01      639.55     20.25 o 
   8   4   0     1658.43     1664.85     98.34 o 
   1   5   0      228.53      246.31     12.61 o 
   3   5   0      296.10      349.19     20.79 o 
   5   5   0      877.86      923.96     26.59 o 
   7   5   0     1290.79     1275.24     43.03 o 
   0   6   0      502.59      485.55     34.53 o 
   2   6   0     3687.24     3686.63     86.51 o 
   4   6   0      858.35      861.90     56.61 o 
   6   6   0     1368.32     1401.10     38.32 o 
   1   7   0       86.80       76.64     37.65 o 
   3   7   0     1152.43     1214.53     82.10 o 
 -10   0   1     9186.75     8694.87    174.57 o 
  -8   0   1      711.29      730.42     28.40 o 
  -6   0   1     9482.75     9648.79    199.69 o 
  -4   0   1      144.97       85.68      5.25 o 
  -2   0   1     9752.41     9442.14    123.69 o 
   0   0   1     2234.38     2008.63     23.74 o 
   2   0   1    40579.89    36286.67    629.18 o 
   4   0   1     1710.14     1700.09     48.64 o 
   6   0   1     5411.81     5670.72    245.97 o 
   8   0   1     2299.35     2312.98     56.01 o 
  -9   1   1       23.17       30.25      7.75 o 
  -7   1   1      478.68      499.91     12.76 o 
  -5   1   1     2645.95     2754.18     36.18 o 
  -3   1   1    12280.48    12235.78    141.03 o 
  -1   1   1     4820.05     4957.51     47.66 o 
   1   1   1      361.04      376.54      5.21 o 
   3   1   1     2241.62     2515.89     31.41 o 
   5   1   1      401.76      436.15      8.22 o 
   7   1   1     3932.62     3933.63     65.35 o 
   9   1   1     2648.67     2542.41     68.96 o 
 -10   2   1       21.32       16.45     10.19 o 
  -8   2   1     8072.01     8135.73    167.47 o 
  -6   2   1     2837.94     2837.11     63.63 o 
  -4   2   1    11996.24    11980.12    140.76 o 
  -2   2   1     8888.25     8748.98     91.66 o 
   0   2   1    23587.37    22668.31    221.80 o 
   2   2   1     1575.33     1854.97     24.26 o 
   4   2   1    16975.89    16806.99    193.92 o 
   6   2   1       54.34       58.24      7.42 o 
   8   2   1     3072.25     2897.94     68.45 o 
  -9   3   1      182.94      194.61     17.24 o 
  -7   3   1      614.03      617.79     15.94 o 
  -5   3   1     3480.00     3558.26     53.61 o 
  -3   3   1     7811.17     8107.59     97.91 o 
  -1   3   1     3007.60     3132.22     45.84 o 
   1   3   1       58.00       59.42      3.93 o 
   3   3   1      241.12      265.02      7.21 o 
   5   3   1       55.75       66.10      6.03 o 
   7   3   1     1408.89     1444.49     42.53 o 
   9   3   1     1476.26     1518.27     89.45 o 
  -8   4   1      194.17      133.64     33.78 o 
  -6   4   1     4078.58     4220.52     66.12 o 
  -4   4   1      748.96      722.77     15.98 o 
  -2   4   1     4087.91     4090.61     48.04 o 
   0   4   1      815.63      799.54     15.72 o 
   2   4   1    17522.70    17549.38    202.76 o 
   4   4   1      357.51      377.70     11.98 o 
   6   4   1     3495.94     3437.28     55.75 o 
   8   4   1     1291.54     1312.20     85.70 o 
  -7   5   1       60.44       60.41      8.80 o 
  -5   5   1      634.53      601.76     28.34 o 
  -3   5   1     3082.48     3209.91     56.54 o 
  -1   5   1     1425.60     1461.01     27.39 o 
   1   5   1       93.53      100.58      9.67 o 
   3   5   1      521.76      517.91     17.38 o 
   5   5   1      277.95      306.25     17.56 o 
   7   5   1     2498.62     2404.09     51.20 o 
  -6   6   1      641.43      653.89     29.88 o 
  -4   6   1     2701.83     2886.50    139.16 o 
  -2   6   1     2095.15     2089.79     61.80 o 
   0   6   1     4749.58     4755.75    117.26 o 
   2   6   1       98.79      111.92     13.14 o 
   4   6   1     4110.95     4377.53    136.57 o 
   6   6   1      299.94      368.91     19.19 o 
  -5   7   1     1047.83     1011.29     54.88 o 
  -3   7   1     1446.52     1629.91     73.71 o 
  -1   7   1      658.17      628.76     45.67 o 
   1   7   1       21.31       23.25     19.61 o 
   3   7   1       32.81       59.20     28.69 o 
 -10   0   2      791.71      807.16     26.33 o 
  -8   0   2     7109.76     7466.83    159.58 o 
  -6   0   2       12.29       20.57      6.68 o 
  -4   0   2     5713.18     5048.47     67.16 o 
  -2   0   2     8791.07     8511.70    120.81 o 
   0   0   2     5683.34     5413.01     66.78 o 
   2   0   2    10320.53    10972.62    154.44 o 
   4   0   2    20580.56    19974.10    354.68 o 
   6   0   2      131.21      119.84      6.83 o 
   8   0   2     3578.45     3528.04     82.59 o 
 -11   1   2     1008.65      962.23     36.63 o 
  -9   1   2      861.31      798.14     22.51 o 
  -7   1   2      536.06      571.99     15.70 o 
  -5   1   2      146.02      161.79      4.89 o 
  -3   1   2     9044.07     9261.75     92.64 o 
  -1   1   2    13202.58    13066.56    122.62 o 
   1   1   2     7162.63     7516.27     79.11 o 
   3   1   2     1630.85     1710.24     24.55 o 
   5   1   2      198.48      211.80      7.20 o 
   7   1   2      331.94      358.26     15.45 o 
   9   1   2     1062.96     1029.64     22.09 o 
 -10   2   2     2827.96     2928.92     71.67 o 
  -8   2   2       95.26       89.71      8.64 o 
  -6   2   2    25388.38    25125.26    325.57 o 
  -4   2   2      302.69      282.10      6.39 o 
  -2   2   2    26001.84    26247.57    266.11 o 
   0   2   2      732.05      562.03      9.41 o 
   2   2   2    12965.25    12754.08    139.22 o 
   4   2   2     1561.55     1642.65     22.94 o 
   6   2   2     9543.33     9582.50    152.47 o 
   8   2   2       92.38       83.87     12.61 o 
  -9   3   2      216.36      239.92     18.57 o 
  -7   3   2       74.78       88.90      6.23 o 
  -5   3   2      259.02      284.35     14.07 o 
  -3   3   2     1968.49     1968.53     26.16 o 
  -1   3   2     2852.52     2877.41     37.78 o 
   1   3   2     1613.56     1600.05     21.22 o 
   3   3   2      255.84      240.85      8.01 o 
   5   3   2       31.78       36.04      3.96 o 
   7   3   2      209.11      213.68     11.78 o 
  -8   4   2     4618.16     4549.19     69.12 o 
  -6   4   2       76.49       86.38      6.57 o 
  -4   4   2     4733.37     4861.74     62.40 o 
  -2   4   2     2520.07     2510.96     35.32 o 
   0   4   2     3806.91     3729.71     49.17 o 
   2   4   2     2806.11     2709.80     54.54 o 
   4   4   2    11461.00    11399.95    208.81 o 
   6   4   2       42.33       49.25      9.49 o 
  -7   5   2      127.59      138.16     10.21 o 
  -5   5   2      289.39      287.54     15.48 o 
  -3   5   2     3078.19     3055.71     50.03 o 
  -1   5   2     5110.04     4942.65     90.38 o 
   1   5   2     3518.84     3499.39     65.34 o 
   3   5   2      591.88      544.47     23.10 o 
   5   5   2      129.98      126.85     10.80 o 
  -6   6   2     6547.23     6646.66    216.57 o 
  -4   6   2      502.40      574.08     30.10 o 
  -2   6   2     2929.93     3003.23    103.52 o 
   0   6   2     1616.75     1695.15     54.63 o 
   2   6   2     2415.67     2510.02    117.85 o 
   4   6   2      142.03      112.51     13.74 o 
  -5   7   2      246.10      312.14     44.19 o 
  -3   7   2      274.03      281.85     33.92 o 
  -1   7   2      544.02      543.23     42.74 o 
   1   7   2      337.28      328.87     35.46 o 
   3   7   2       10.58        0.33     24.64 o 
 -10   0   3     2628.70     2682.69     60.48 o 
  -8   0   3     4192.66     4224.74     70.32 o 
  -6   0   3    14520.85    14438.79    221.56 o 
  -4   0   3      713.25      813.82     20.84 o 
  -2   0   3    12822.75    11762.42    162.58 o 
   0   0   3      552.43      811.90     21.00 o 
   2   0   3     6833.35     6715.60    106.33 o 
   4   0   3      227.07      237.16     11.90 o 
   6   0   3    13863.93    13138.72    258.67 o 
   8   0   3      137.54      127.86     11.29 o 
 -11   1   3     2062.17     1995.19     37.12 o 
  -9   1   3     2114.16     2140.21     35.33 o 
  -7   1   3     3226.43     3171.12     49.10 o 
  -5   1   3       48.65       42.23      3.36 o 
  -3   1   3     1185.43     1271.85     16.90 o 
  -1   1   3     1326.14     1316.74     16.13 o 
   1   1   3     6195.63     6415.68     69.14 o 
   3   1   3     5276.43     5510.26     62.71 o 
   5   1   3      116.56      116.15      6.16 o 
   7   1   3      385.01      371.12     11.70 o 
 -10   2   3       34.42       37.27     17.51 o 
  -8   2   3     2342.95     2395.74     40.49 o 
  -6   2   3       42.97       62.23      4.50 o 
  -4   2   3    27778.70    26622.37    286.49 o 
  -2   2   3     3923.70     3958.30     44.13 o 
   0   2   3    18750.26    19016.52    205.74 o 
   2   2   3     8302.70     8240.83     97.48 o 
   4   2   3     3786.89     3847.77     48.81 o 
   6   2   3        3.78        0.19      4.58 o 
   8   2   3     2829.67     2769.64     49.64 o 
  -9   3   3     1246.22     1282.16     23.63 o 
  -7   3   3     1205.74     1188.21     19.46 o 
  -5   3   3       28.27       29.54      4.35 o 
  -3   3   3      482.95      491.62     11.27 o 
  -1   3   3     1389.95     1436.64     24.99 o 
   1   3   3     6027.89     6186.78     68.81 o 
   3   3   3     5331.11     5351.52     66.59 o 
   5   3   3      575.39      551.31     15.09 o 
   7   3   3      544.43      515.94     19.58 o 
  -8   4   3     2131.46     2171.14     41.58 o 
  -6   4   3     7982.11     7994.23    119.84 o 
  -4   4   3      297.12      338.27     30.22 o 
  -2   4   3     6733.55     6819.78     84.38 o 
   0   4   3       33.49       38.73      6.03 o 
   2   4   3     2305.90     2321.33     44.91 o 
   4   4   3      453.39      441.64     16.15 o 
   6   4   3     7071.85     6860.67    126.81 o 
  -7   5   3     1696.65     1725.29     37.82 o 
  -5   5   3       20.46       34.85      8.23 o 
  -3   5   3      173.60      176.71     12.70 o 
  -1   5   3      252.60      273.45     21.27 o 
   1   5   3     1580.36     1603.10     34.64 o 
   3   5   3     1562.74     1476.78     39.70 o 
   5   5   3       40.99       48.65      9.32 o 
  -6   6   3       23.48       44.24     11.86 o 
  -4   6   3     7404.86     7370.61    191.86 o 
  -2   6   3      596.82      579.96     64.63 o 
   0   6   3     4257.69     4111.20    135.98 o 
   2   6   3     2241.40     2165.21     68.24 o 
   4   6   3     1710.27     1715.98     49.13 o 
  -3   7   3       11.51       12.84     14.81 o 
  -1   7   3      278.62      340.00     36.33 o 
   1   7   3     1536.79     1491.54     85.85 o 
 -10   0   4        5.58       12.91      8.42 o 
  -8   0   4     7159.88     6929.77    123.99 o 
  -6   0   4     2011.36     1956.25     33.42 o 
  -4   0   4    29913.52    28412.15    432.20 o 
  -2   0   4      906.05     1006.87     18.05 o 
   0   0   4    26033.89    26375.30    401.67 o 
   2   0   4       15.04       10.34      4.40 o 
   4   0   4     3901.07     3943.72     86.00 o 
   6   0   4      506.00      508.55     30.21 o 
 -11   1   4      122.52      111.68      9.72 o 
  -9   1   4     1495.97     1576.46     26.90 o 
  -7   1   4     4258.94     4327.80     51.61 o 
  -5   1   4     1379.80     1371.23     18.97 o 
  -3   1   4      898.88      903.46     19.47 o 
  -1   1   4      117.72      117.75      4.97 o 
   1   1   4      153.55      134.79      5.48 o 
   3   1   4     5113.65     5257.28     64.63 o 
   5   1   4     1865.07     1895.53     38.08 o 
   7   1   4      784.62      836.73     26.03 o 
 -10   2   4     2853.05     2807.06     48.38 o 
  -8   2   4     1459.95     1523.28     24.99 o 
  -6   2   4     1039.35     1028.07     16.92 o 
  -4   2   4      592.49      539.89     11.22 o 
  -2   2   4    12956.13    12780.61    158.73 o 
   0   2   4      712.93      687.77     12.94 o 
   2   2   4     7054.26     7115.75     86.46 o 
   4   2   4     2474.20     2569.31     40.23 o 
   6   2   4     2216.52     2160.82     51.40 o 
  -9   3   4     1456.21     1458.00     30.73 o 
  -7   3   4     5371.57     5283.78     75.43 o 
  -5   3   4     2288.30     2300.31     33.46 o 
  -3   3   4     1935.31     1949.27     28.98 o 
  -1   3   4      621.43      672.68     13.44 o 
   1   3   4      547.80      551.74     15.12 o 
   3   3   4     4901.72     4918.32     84.48 o 
   5   3   4     1538.45     1555.41     39.42 o 
  -8   4   4     3138.52     3100.92     57.69 o 
  -6   4   4     1913.26     1890.12     44.52 o 
  -4   4   4    10971.35    10817.09    160.34 o 
  -2   4   4       91.55       88.80     10.36 o 
   0   4   4    10840.43    10695.56    146.95 o 
   2   4   4      138.03      165.54     11.73 o 
   4   4   4     1710.80     1735.80     38.61 o 
  -7   5   4      994.25     1001.57     39.69 o 
  -5   5   4      329.76      345.05     25.80 o 
  -3   5   4       20.22       15.28      9.92 o 
  -1   5   4       96.86       72.53     14.99 o 
   1   5   4       19.60       24.89     11.06 o 
   3   5   4     1445.86     1408.37     38.14 o 
  -6   6   4      596.42      520.23     30.65 o 
  -4   6   4       54.70       54.03     18.27 o 
  -2   6   4     5755.97     5347.50    152.06 o 
   0   6   4       26.27       27.94     14.62 o 
   2   6   4     2685.02     2734.60     81.96 o 
  -3   7   4      292.90      359.10     46.11 o 
  -1   7   4       63.67       34.98     17.17 o 
 -10   0   5     7819.23     7822.87    142.68 o 
  -8   0   5       84.00      122.18     10.57 o 
  -6   0   5     8810.88     8619.26    136.44 o 
  -4   0   5     5704.36     5715.38     94.71 o 
  -2   0   5     8935.79     8987.88    143.03 o 
   0   0   5        5.72       19.71      5.72 o 
   2   0   5     6240.45     6563.49    119.58 o 
   4   0   5      174.10      189.13     19.24 o 
   6   0   5      819.45      793.55     46.76 o 
 -11   1   5       22.58       14.07      6.79 o 
  -9   1   5       50.13       69.78     10.56 o 
  -7   1   5     2204.81     2221.71     31.88 o 
  -5   1   5     3547.45     3642.01     45.04 o 
  -3   1   5     4549.33     4568.55     61.64 o 
  -1   1   5     1181.86     1275.31     19.85 o 
   1   1   5      248.80      275.23     10.40 o 
   3   1   5      395.32      386.80     14.21 o 
   5   1   5     1752.35     1766.67     37.72 o 
 -10   2   5       24.39       23.73      7.58 o 
  -8   2   5     4748.73     4810.47     80.56 o 
  -6   2   5      374.13      397.94     11.16 o 
  -4   2   5     3129.16     3179.82     38.61 o 
  -2   2   5      214.84      222.07      8.03 o 
   0   2   5    19421.38    19276.16    211.26 o 
   2   2   5       14.82       20.96      6.15 o 
   4   2   5     8413.83     8473.90    155.26 o 
   6   2   5      314.92      367.54     18.18 o 
  -9   3   5      189.52      179.99     13.67 o 
  -7   3   5     1529.07     1541.28     56.50 o 
  -5   3   5     2974.86     2958.61     55.46 o 
  -3   3   5     2413.38     2471.59     38.10 o 
  -1   3   5      312.14      333.71     15.15 o 
   1   3   5       25.60       35.86      6.76 o 
   3   3   5       23.41       28.91      8.01 o 
   5   3   5      781.06      790.64     39.59 o 
  -8   4   5      125.03      119.73     11.30 o 
  -6   4   5     4014.22     3874.28     71.30 o 
  -4   4   5     3242.67     3081.68     70.75 o 
  -2   4   5     4873.40     4889.88     89.10 o 
   0   4   5       16.64       10.18      7.95 o 
   2   4   5     4563.02     4609.30     95.85 o 
   4   4   5       60.80       64.16     15.70 o 
  -7   5   5      835.59      796.70     36.28 o 
  -5   5   5     1492.52     1410.14     49.19 o 
  -3   5   5     2117.02     2044.75     63.08 o 
  -1   5   5      478.70      458.84     28.73 o 
   1   5   5      130.93      144.30     19.87 o 
   3   5   5      303.69      254.06     24.95 o 
  -6   6   5      281.03      268.20     29.35 o 
  -4   6   5      698.92      685.28     46.81 o 
  -2   6   5      268.51      322.90     47.56 o 
   0   6   5     5173.33     4958.50    156.37 o 
 -10   0   6       51.20       43.73     12.16 o 
  -8   0   6     4570.55     4664.80     90.89 o 
  -6   0   6      263.87      249.17     12.26 o 
  -4   0   6     6535.94     6265.65    141.16 o 
  -2   0   6     7918.44     8092.91    256.22 o 
   0   0   6     6967.08     6618.31    203.12 o 
   2   0   6      145.46      163.45     15.17 o 
   4   0   6     6286.05     5465.79    225.33 o 
 -11   1   6      857.37      854.18     45.63 o 
  -9   1   6      136.54      134.19     10.61 o 
  -7   1   6      358.54      379.53     13.35 o 
  -5   1   6      739.18      734.78     20.68 o 
  -3   1   6     6300.86     6302.15    100.52 o 
  -1   1   6     2661.19     2631.84     48.71 o 
   1   1   6     1244.21     1276.64     36.13 o 
   3   1   6      339.30      286.55     20.29 o 
   5   1   6       39.31       43.08     16.45 o 
 -10   2   6     7734.45     7777.49    144.25 o 
  -8   2   6       68.54       68.31      9.65 o 
  -6   2   6    11419.74    11206.49    164.82 o 
  -4   2   6        4.89       -2.82      6.48 o 
  -2   2   6     2297.61     2411.08     46.30 o 
   0   2   6        3.62        4.92      6.90 o 
   2   2   6     6748.41     6773.14    130.69 o 
   4   2   6       78.78       75.04     14.64 o 
  -9   3   6       43.93       49.60     17.90 o 
  -7   3   6       46.15       49.74     12.40 o 
  -5   3   6       54.64       89.39     18.36 o 
  -3   3   6     3050.28     3082.06     55.49 o 
  -1   3   6     1158.44     1240.90     32.51 o 
   1   3   6      487.67      537.89     49.88 o 
   3   3   6      171.63      191.10     20.42 o 
  -8   4   6     3360.77     3252.52     87.37 o 
  -6   4   6       48.99       53.98     14.31 o 
  -4   4   6     3972.54     3767.21     85.03 o 
  -2   4   6     3829.25     3711.45     97.04 o 
   0   4   6     4053.04     4032.98    132.94 o 
   2   4   6       73.88       90.89     37.62 o 
  -7   5   6      169.02      133.26     26.51 o 
  -5   5   6      637.46      558.39     69.74 o 
  -3   5   6     3182.56     3004.63     85.68 o 
  -1   5   6     1681.43     1667.99     58.31 o 
   1   5   6      633.45      650.56     37.09 o 
  -4   6   6      199.33      229.25     25.97 o 
  -2   6   6      339.97      334.44     31.82 o 
 -10   0   7     1096.08     1161.94     52.79 o 
  -8   0   7        3.99       17.23     13.34 o 
  -6   0   7     8076.93     8052.66    220.13 o 
  -4   0   7      393.19      393.51     26.09 o 
  -2   0   7     7686.81     8061.29    181.10 o 
   0   0   7      630.72      684.11     59.63 o 
   2   0   7     3993.10     3692.46    167.87 o 
  -9   1   7     1010.75     1006.74     33.98 o 
  -7   1   7      756.93      703.15     24.59 o 
  -5   1   7       46.81       51.80      9.76 o 
  -3   1   7      646.63      660.45     21.24 o 
  -1   1   7     2599.96     2501.99     59.46 o 
   1   1   7     1236.95     1225.23     39.53 o 
   3   1   7     1406.81     1469.28     63.05 o 
 -10   2   7      664.08      795.03     36.48 o 
  -8   2   7     5215.00     5183.21    108.87 o 
  -6   2   7       31.11       63.43     14.52 o 
  -4   2   7     8633.71     8429.26    146.55 o 
  -2   2   7      666.72      690.24     33.40 o 
   0   2   7     1276.67     1299.41     39.28 o 
   2   2   7     1072.86     1090.94     43.12 o 
  -9   3   7      798.72      846.58     37.93 o 
  -7   3   7      383.26      375.03     25.57 o 
  -5   3   7       23.33       25.43     10.82 o 
  -3   3   7      657.78      656.52     32.90 o 
  -1   3   7     2870.13     2715.02     77.58 o 
   1   3   7     1709.29     1729.80     58.06 o 
  -8   4   7        1.78       12.27     19.43 o 
  -6   4   7     4789.16     4660.62    118.61 o 
  -4   4   7      140.05      153.89     19.85 o 
  -2   4   7     3822.03     3804.31    102.26 o 
   0   4   7      775.47      766.23     64.70 o 
  -5   5   7      123.11       99.18     23.73 o 
  -3   5   7       95.98       78.43     19.04 o 
  -1   5   7      781.44      877.95     53.84 o 
  -8   0   8     1692.28     1794.87     70.99 o 
  -6   0   8       65.21       53.87     16.90 o 
  -4   0   8     7941.29     8036.90    235.51 o 
  -2   0   8      203.63      183.02     28.24 o 
   0   0   8     6391.16     6611.63    201.76 o 
  -9   1   8     1489.50     1510.09     51.50 o 
  -7   1   8     1611.82     1555.71     45.53 o 
  -5   1   8      436.67      399.01     26.84 o 
  -3   1   8       43.80       70.27     14.00 o 
  -1   1   8      139.78      129.70     17.55 o 
   1   1   8     1305.93     1196.49     70.37 o 
  -8   2   8     2094.79     2182.76     58.75 o 
  -6   2   8     3606.92     3612.81     82.92 o 
  -4   2   8       98.41      111.12     15.30 o 
  -2   2   8     5617.31     5796.64    121.07 o 
   0   2   8        4.17       -0.43     13.26 o 
  -7   3   8     2158.22     2078.55     66.65 o 
  -5   3   8      593.42      528.57     37.67 o 
  -3   3   8      138.75      124.75     19.64 o 
  -1   3   8      182.12      221.36     24.18 o 
  -6   4   8        2.89       -2.46     15.83 o 
  -4   4   8     4220.07     4272.80    114.31 o 
  -2   4   8       53.46       65.76     22.78 o 
  -8   0   9      550.06      479.22     39.07 o 
  -6   0   9      968.99     1035.77     54.68 o 
  -4   0   9      234.53      239.71     42.00 o 
  -2   0   9     2210.88     2266.51    113.70 o 
  -7   1   9     2101.33     2106.50     61.53 o 
  -5   1   9     1121.07     1148.61     46.28 o 
  -3   1   9     1554.27     1545.66     55.16 o 
  -6   2   9      650.73      698.98     32.63 o 
  -4   2   9     4018.33     4170.13    132.93 o 
                                                 
